# Supplementary material for: Genome-wide analysis of circular RNAs in bovine cumulus cells treated with BMP15 and GDF9
Source: Sci Rep. 2018 May 21;8:7944. doi: 10.1038/s41598-018-26157-2 (PMC5962577; doi:10.1038/s41598-018-26157-2)
Supplement: Supplementary file 2 — Dataset 1 [file 41598_2018_26157_MOESM2_ESM.xlsx]

## Sheet: Sheet1
	Fig 4a
	circ75	NC	BMP15	GDF9	BMP15+GDF9
	1	1.00382	1.73854	1.39595	1.52844
	2	1.02568	1.78581	1.49313	1.59283
	3	1.00105	1.67584	1.42049	1.53957
	mean	1.01018	1.7334	1.43652	1.55362
	SD	0.0110135	0.0450412	0.0412607	0.0281018
	p value		p<0.05	p<0.05	p<0.05
	circ691	NC	BMP15	GDF9	BMP15+GDF9
	1	1.00529	0.731189	0.437902	0.418591
	2	1.00318	0.722511	0.427494	0.545036
	3	1.0098	0.712555	0.451035	0.435226
	mean	1.00609	0.722085	0.438811	0.466284
	SD	0.00276328	0.00761337	0.00963196	0.0560986
	p value		p<0.05	p<0.05	p<0.05
	circ303	NC	BMP15	GDF9	BMP15+GDF9
	1	1.00086	4.19518	2.94727	5.42039
	2	1.00225	4.14817	2.6674	5.27582
	3	1.00327	4.06659	2.66439	5.01888
	mean	1.00213	4.13665	2.75969	5.23836
	SD	0.000986459	0.053125	0.132647	0.166041
	p value		p<0.05	p<0.05	p<0.05
	Fig 4b
	miR-339	NC	BMP15	GDF9	BMP15+GDF9
	1	1.00436	0.678632	0.764538	0.653561
	2	1.00253	0.68968	0.744413	0.675722
	3	1.00282	0.646491	0.78118	0.636016
	mean	1.00324	0.671601	0.763377	0.6551
	SD	0.000802839	0.0183194	0.0150326	0.0162461
	p value		p<0.05	p<0.05	p<0.05
	miR-2400	NC	BMP15	GDF9	BMP15+GDF9
	1	1.00105	0.520108	0.795686	0.40647
	2	1.00339	0.55561	0.733975	0.474765
	3	1.00325	0.538035	0.788691	0.397018
	mean	1.00257	0.537918	0.772784	0.426084
	SD	0.0010722	0.0144939	0.0275902	0.0346381
	p value		p<0.05	p<0.05	p<0.05
	miR-30c	NC	BMP15	GDF9	BMP15+GDF9
	1	1.00043	0.627667	0.783979	0.496744
	2	1.00108	0.625891	0.702861	0.489082
	3	1.00506	0.636096	0.747762	0.512819
	mean	1.00219	0.629885	0.744867	0.499548
	SD	0.00204871	0.00445167	0.0331792	0.00989109
	p value		p<0.05	p<0.05	p<0.05
